# Supplementary material for: Candidate Genes and Pathways Associated with Gilles de la Tourette Syndrome—Where Are We?
Source: Genes (Basel). 2021 Aug 26;12(9):1321. doi: 10.3390/genes12091321 (PMC8468358; doi:10.3390/genes12091321)
Supplement: Supplementary file 1 [file genes-12-01321-s001.zip]

Archive with 1 entries (1 files):
- genes-1240846-supplementary.pdf
